# Supplementary material for: Pharmacovigilance Signals of the Opioid Epidemic over 10 Years: Data Mining Methods in the Analysis of Pharmacovigilance Datasets Collecting Adverse Drug Reactions (ADRs) Reported to EudraVigilance (EV) and the FDA Adverse Event Reporting System (FAERS)
Source: Pharmaceuticals (Basel). 2022 May 27;15(6):675. doi: 10.3390/ph15060675 (PMC9231103; doi:10.3390/ph15060675)
Supplement: Supplementary file 1 [file pharmaceuticals-15-00675-s001.zip]

Archive with 6 entries (6 files):
- Appendix SA.pdf
- TableS1_all results general data_R1.pdf
- TableS2_signals_R1.pdf
- TableS3_signals_R1.pdf
- TableS4_R1.pdf
- TableS5_opioids_NPS_R1.pdf
